# Supplementary material for: (CF3CO)2O/CF3SO3H-mediated synthesis of 1,3-diketones from carboxylic acids and aromatic ketones
Source: Beilstein J Org Chem. 2014 Sep 26;10:2270–8. doi: 10.3762/bjoc.10.236 (PMC4187061; doi:10.3762/bjoc.10.236)
Supplement: File 2 — Crystallographic information for compound 3c. [file Beilstein_J_Org_Chem-10-2270-s002.cif]

 
data_sk1231 
 
_audit_creation_method            SHELXL-97 
_chemical_name_systematic 
; 
 ? 
; 
_chemical_name_common             ? 
_chemical_melting_point           ? 
_chemical_formula_moiety          ? 
_chemical_formula_sum 
 'C21 H24 O2' 
_chemical_formula_weight          308.40 
 
loop_ 
 _atom_type_symbol 
 _atom_type_description 
 _atom_type_scat_dispersion_real 
 _atom_type_scat_dispersion_imag 
 _atom_type_scat_source 
 'C'  'C'   0.0181   0.0091 
 'International Tables Vol C Tables 4.2.6.8 and 6.1.1.4' 
 'H'  'H'   0.0000   0.0000 
 'International Tables Vol C Tables 4.2.6.8 and 6.1.1.4' 
 'O'  'O'   0.0492   0.0322 
 'International Tables Vol C Tables 4.2.6.8 and 6.1.1.4' 
 
_symmetry_cell_setting            ? 
_symmetry_space_group_name_H-M    ? 
 
loop_ 
 _symmetry_equiv_pos_as_xyz 
 'x, y, z' 
 '-x, -y, -z' 
 
_cell_length_a                    6.5776(3) 
_cell_length_b                    7.4148(3) 
_cell_length_c                    17.7488(9) 
_cell_angle_alpha                 100.413(4) 
_cell_angle_beta                  92.503(4) 
_cell_angle_gamma                 104.794(4) 
_cell_volume                      819.48(6) 
_cell_formula_units_Z             2 
_cell_measurement_temperature     295(2) 
_cell_measurement_reflns_used     ? 
_cell_measurement_theta_min       ? 
_cell_measurement_theta_max       ? 
 
_exptl_crystal_description        ? 
_exptl_crystal_colour             ? 
_exptl_crystal_size_max           ? 
_exptl_crystal_size_mid           ? 
_exptl_crystal_size_min           ? 
_exptl_crystal_density_meas       ? 
_exptl_crystal_density_diffrn     1.250 
_exptl_crystal_density_method     'not measured' 
_exptl_crystal_F_000              332 
_exptl_absorpt_coefficient_mu     0.613 

 
_exptl_special_details 
; 
 ? 
; 
_diffrn_detector                   'Pilatus100K'
_diffrn_detector_type              'STOE'
_diffrn_detector_area_resol_mean   5.81
_diffrn_source           'Cu GeniX 3D'
_diffrn_source_voltage             50
_diffrn_source_current             0.600
_diffrn_source_power               0.030
_diffrn_radiation_type             'Cu K\a'
_diffrn_radiation_wavelength       1.54086
_diffrn_radiation_monochromator    'none'
_diffrn_radiation_polarisn_norm    0
_diffrn_radiation_collimation      'focusing mirrors'
_diffrn_ambient_temperature        295
_diffrn_measurement_method         'rotation method' 
_diffrn_standards_decay_%         ? 
_diffrn_reflns_number             2211 
_diffrn_reflns_av_R_equivalents   0.0651 
_diffrn_reflns_av_sigmaI/netI     0.0248 
_diffrn_reflns_limit_h_min        -7 
_diffrn_reflns_limit_h_max        7 
_diffrn_reflns_limit_k_min        -8 
_diffrn_reflns_limit_k_max        8 
_diffrn_reflns_limit_l_min        -2 
_diffrn_reflns_limit_l_max        20 
_diffrn_reflns_theta_min          2.54 
_diffrn_reflns_theta_max          66.65 
_reflns_number_total              2181 
_reflns_number_gt                 1609 
_reflns_threshold_expression      >2sigma(I) 
_computing_data_collection       'STOE X-AREA'
_computing_cell_refinement       'STOE X-AREA'
_computing_data_reduction        'STOE X-RED' 
_computing_structure_solution     'SHELXS-97 (Sheldrick, 1990)' 
_computing_structure_refinement   'SHELXL-97 (Sheldrick, 1997)' 
_computing_molecular_graphics     ? 
_computing_publication_material   ? 
 
_refine_special_details 
; 
 Refinement of F^2^ against ALL reflections.  The weighted R-factor wR and 
 goodness of fit S are based on F^2^, conventional R-factors R are based 
 on F, with F set to zero for negative F^2^. The threshold expression of 
 F^2^ > 2sigma(F^2^) is used only for calculating R-factors(gt) etc. and is 
 not relevant to the choice of reflections for refinement.  R-factors based 
 on F^2^ are statistically about twice as large as those based on F, and R- 
 factors based on ALL data will be even larger. 
; 
 
_refine_ls_structure_factor_coef  Fsqd  
_refine_ls_matrix_type            full 
_refine_ls_weighting_scheme       calc  
_refine_ls_weighting_details 
 'calc w=1/[\s^2^(Fo^2^)+(0.2000P)^2^+0.0000P] where P=(Fo^2^+2Fc^2^)/3' 
_atom_sites_solution_primary      direct 
_atom_sites_solution_secondary    difmap 
_atom_sites_solution_hydrogens    geom 
_refine_ls_hydrogen_treatment     mixed 
_refine_ls_extinction_method      SHELXL 
_refine_ls_extinction_coef        0.005(2) 
_refine_ls_extinction_expression 
 'Fc^*^=kFc[1+0.001xFc^2^\l^3^/sin(2\q)]^-1/4^' 
_refine_ls_number_reflns          2181 
_refine_ls_number_parameters      210 
_refine_ls_number_restraints      0 
_refine_ls_R_factor_all           0.0836 
_refine_ls_R_factor_gt            0.0630 
_refine_ls_wR_factor_ref          0.1853 
_refine_ls_wR_factor_gt           0.1678 
_refine_ls_goodness_of_fit_ref    0.752 
_refine_ls_restrained_S_all       0.752 
_refine_ls_shift/su_max           0.000 
_refine_ls_shift/su_mean          0.000 
 
loop_ 
 _atom_site_label 
 _atom_site_type_symbol 
 _atom_site_fract_x 
 _atom_site_fract_y 
 _atom_site_fract_z 
 _atom_site_U_iso_or_equiv 
 _atom_site_adp_type 
 _atom_site_occupancy 
 _atom_site_symmetry_multiplicity 
 _atom_site_calc_flag 
 _atom_site_refinement_flags 
 _atom_site_disorder_assembly 
 _atom_site_disorder_group 
O1 O 0.8539(3) -0.0182(2) 0.12888(10) 0.0929(6) Uani 1 1 d . . . 
O2 O 0.6712(3) 0.0805(2) 0.24918(9) 0.0931(6) Uani 1 1 d . . . 
C1 C 0.6681(3) -0.1023(3) 0.09900(12) 0.0727(6) Uani 1 1 d . . . 
C2 C 0.4807(3) -0.1134(3) 0.13705(11) 0.0715(6) Uani 1 1 d . . . 
C3 C 0.2909(3) -0.2276(3) 0.08146(12) 0.0753(6) Uani 1 1 d . . . 
H3A H 0.2188 -0.3428 0.0983 0.090 Uiso 1 1 calc R . . 
H3B H 0.1918 -0.1531 0.0755 0.090 Uiso 1 1 calc R . . 
C4 C 0.2959(5) -0.3702(3) -0.06429(14) 0.0882(7) Uani 1 1 d . . . 
H4 H 0.1504 -0.4221 -0.0727 0.106 Uiso 1 1 calc R . . 
C5 C 0.4209(5) -0.3887(3) -0.12300(14) 0.0925(8) Uani 1 1 d . . . 
H5 H 0.3578 -0.4534 -0.1716 0.111 Uiso 1 1 calc R . . 
C6 C 0.6387(5) -0.3144(3) -0.11286(14) 0.0946(8) Uani 1 1 d . . . 
H6 H 0.7185 -0.3289 -0.1544 0.114 Uiso 1 1 calc R . . 
C7 C 0.7379(4) -0.2182(3) -0.04058(13) 0.0804(6) Uani 1 1 d . . . 
H7 H 0.8838 -0.1692 -0.0323 0.097 Uiso 1 1 calc R . . 
C8 C 0.6085(4) -0.1990(3) 0.01861(12) 0.0719(6) Uani 1 1 d . . . 
C9 C 0.3899(3) -0.2723(3) 0.00851(12) 0.0717(6) Uani 1 1 d . . . 
C10 C 0.4822(3) -0.0222(3) 0.21059(12) 0.0733(6) Uani 1 1 d . . . 
C11 C 0.2983(4) -0.0084(3) 0.25368(13) 0.0823(7) Uani 1 1 d . . . 
H11A H 0.1774 -0.0280 0.2169 0.099 Uiso 1 1 calc R . . 
H11B H 0.3264 0.1201 0.2835 0.099 Uiso 1 1 calc R . . 
C12 C 0.2374(3) -0.1482(3) 0.30854(12) 0.0726(6) Uani 1 1 d . . . 
C13 C 0.4172(4) -0.1263(3) 0.37025(14) 0.0895(7) Uani 1 1 d . . . 
H13A H 0.4603 0.0039 0.3989 0.107 Uiso 1 1 calc R . . 
H13B H 0.5379 -0.1542 0.3459 0.107 Uiso 1 1 calc R . . 
C14 C 0.1725(4) -0.3553(3) 0.26476(14) 0.0901(7) Uani 1 1 d . . . 
H14A H 0.0552 -0.3731 0.2266 0.108 Uiso 1 1 calc R . . 
H14B H 0.2897 -0.3834 0.2380 0.108 Uiso 1 1 calc R . . 
C15 C 0.0459(4) -0.1110(4) 0.34801(15) 0.0950(8) Uani 1 1 d . . . 
H15A H -0.0696 -0.1272 0.3093 0.114 Uiso 1 1 calc R . . 
H15B H 0.0815 0.0193 0.3765 0.114 Uiso 1 1 calc R . . 
C16 C -0.0243(4) -0.2476(4) 0.40319(16) 0.1004(8) Uani 1 1 d . . . 
H16 H -0.1459 -0.2203 0.4283 0.121 Uiso 1 1 calc R . . 
C17 C 0.1084(5) -0.4915(3) 0.31933(16) 0.0985(8) Uani 1 1 d . . . 
H17 H 0.0703 -0.6225 0.2899 0.118 Uiso 1 1 calc R . . 
C18 C 0.3435(4) -0.2632(3) 0.42561(15) 0.0974(8) Uani 1 1 d . . . 
H18 H 0.4589 -0.2472 0.4652 0.117 Uiso 1 1 calc R . . 
C19 C 0.1563(5) -0.2222(4) 0.46328(15) 0.1004(8) Uani 1 1 d . . . 
H19A H 0.1946 -0.0928 0.4927 0.120 Uiso 1 1 calc R . . 
H19B H 0.1124 -0.3077 0.4985 0.120 Uiso 1 1 calc R . . 
C20 C 0.2836(5) -0.4675(4) 0.37944(18) 0.1091(9) Uani 1 1 d . . . 
H20A H 0.4050 -0.4946 0.3554 0.131 Uiso 1 1 calc R . . 
H20B H 0.2394 -0.5559 0.4135 0.131 Uiso 1 1 calc R . . 
C21 C -0.0856(5) -0.4515(4) 0.35733(17) 0.1085(9) Uani 1 1 d . . . 
H21A H -0.2002 -0.4681 0.3182 0.130 Uiso 1 1 calc R . . 
H21B H -0.1329 -0.5397 0.3912 0.130 Uiso 1 1 calc R . . 
H1 H 0.7858 0.1330 0.2327 0.34(5) Uiso 1 1 d R . . 
 
loop_ 
 _atom_site_aniso_label 
 _atom_site_aniso_U_11 
 _atom_site_aniso_U_22 
 _atom_site_aniso_U_33 
 _atom_site_aniso_U_23 
 _atom_site_aniso_U_13 
 _atom_site_aniso_U_12 
O1 0.0823(11) 0.0967(11) 0.0990(12) 0.0225(8) 0.0114(8) 0.0199(8) 
O2 0.0923(12) 0.0863(10) 0.0900(12) 0.0089(7) 0.0025(8) 0.0116(8) 
C1 0.0754(14) 0.0622(11) 0.0848(14) 0.0230(8) 0.0133(9) 0.0191(9) 
C2 0.0714(13) 0.0588(10) 0.0823(14) 0.0155(8) 0.0075(9) 0.0128(8) 
C3 0.0799(14) 0.0674(11) 0.0778(14) 0.0169(8) 0.0137(9) 0.0155(10) 
C4 0.1091(18) 0.0645(12) 0.0862(16) 0.0154(9) 0.0098(12) 0.0145(11) 
C5 0.124(2) 0.0732(13) 0.0764(15) 0.0086(9) 0.0098(13) 0.0228(13) 
C6 0.134(2) 0.0758(14) 0.0864(17) 0.0263(10) 0.0355(13) 0.0381(14) 
C7 0.0958(16) 0.0645(11) 0.0892(15) 0.0259(8) 0.0267(11) 0.0255(10) 
C8 0.0894(15) 0.0543(10) 0.0790(13) 0.0226(7) 0.0177(9) 0.0235(9) 
C9 0.0816(14) 0.0524(9) 0.0816(14) 0.0166(7) 0.0145(9) 0.0155(9) 
C10 0.0764(14) 0.0586(10) 0.0839(13) 0.0234(7) 0.0090(9) 0.0098(9) 
C11 0.0871(15) 0.0726(12) 0.0898(15) 0.0122(9) 0.0102(10) 0.0286(10) 
C12 0.0760(13) 0.0665(11) 0.0747(12) 0.0074(8) 0.0165(9) 0.0211(9) 
C13 0.0896(15) 0.0853(14) 0.0894(16) 0.0160(10) 0.0033(11) 0.0180(11) 
C14 0.0967(17) 0.0774(14) 0.0862(16) -0.0008(10) 0.0184(11) 0.0157(11) 
C15 0.0989(17) 0.1018(17) 0.0963(18) 0.0243(11) 0.0257(12) 0.0422(13) 
C16 0.0952(18) 0.116(2) 0.0959(19) 0.0129(13) 0.0277(12) 0.0402(14) 
C17 0.117(2) 0.0611(12) 0.1080(19) 0.0106(10) 0.0317(14) 0.0073(11) 
C18 0.0994(18) 0.0895(16) 0.1015(18) 0.0300(11) -0.0063(14) 0.0168(13) 
C19 0.113(2) 0.1071(17) 0.0755(16) 0.0127(11) 0.0156(12) 0.0227(14) 
C20 0.119(2) 0.0886(17) 0.138(3) 0.0458(13) 0.0306(16) 0.0413(15) 
C21 0.0971(18) 0.122(2) 0.0954(19) 0.0172(13) 0.0066(13) 0.0127(15) 
 
_geom_special_details 
; 
 All esds (except the esd in the dihedral angle between two l.s. planes) 
 are estimated using the full covariance matrix.  The cell esds are taken 
 into account individually in the estimation of esds in distances, angles 
 and torsion angles; correlations between esds in cell parameters are only 
 used when they are defined by crystal symmetry.  An approximate (isotropic) 
 treatment of cell esds is used for estimating esds involving l.s. planes. 
; 
 
loop_ 
 _geom_bond_atom_site_label_1 
 _geom_bond_atom_site_label_2 
 _geom_bond_distance 
 _geom_bond_site_symmetry_2 
 _geom_bond_publ_flag 
O1 C1 1.264(2) . ? 
O2 C10 1.359(2) . ? 
C1 C2 1.422(3) . ? 
C1 C8 1.463(3) . ? 
C2 C10 1.356(3) . ? 
C2 C3 1.516(2) . ? 
C3 C9 1.497(3) . ? 
C4 C5 1.364(4) . ? 
C4 C9 1.393(3) . ? 
C5 C6 1.388(4) . ? 
C6 C7 1.392(3) . ? 
C7 C8 1.391(4) . ? 
C8 C9 1.392(3) . ? 
C10 C11 1.475(3) . ? 
C11 C12 1.539(3) . ? 
C12 C15 1.529(3) . ? 
C12 C13 1.533(3) . ? 
C12 C14 1.533(2) . ? 
C13 C18 1.543(4) . ? 
C14 C17 1.519(4) . ? 
C15 C16 1.536(4) . ? 
C16 C19 1.512(4) . ? 
C16 C21 1.525(4) . ? 
C17 C20 1.489(4) . ? 
C17 C21 1.538(4) . ? 
C18 C19 1.499(4) . ? 
C18 C20 1.530(3) . ? 
 
loop_ 
 _geom_angle_atom_site_label_1 
 _geom_angle_atom_site_label_2 
 _geom_angle_atom_site_label_3 
 _geom_angle 
 _geom_angle_site_symmetry_1 
 _geom_angle_site_symmetry_3 
 _geom_angle_publ_flag 
O1 C1 C2 125.85(18) . . ? 
O1 C1 C8 125.8(2) . . ? 
C2 C1 C8 108.32(17) . . ? 
C10 C2 C1 122.41(16) . . ? 
C10 C2 C3 127.9(2) . . ? 
C1 C2 C3 109.55(18) . . ? 
C9 C3 C2 102.22(18) . . ? 
C5 C4 C9 118.8(3) . . ? 
C4 C5 C6 122.5(2) . . ? 
C5 C6 C7 120.1(3) . . ? 
C8 C7 C6 116.8(3) . . ? 
C7 C8 C9 123.17(18) . . ? 
C7 C8 C1 128.6(2) . . ? 
C9 C8 C1 108.2(2) . . ? 
C8 C9 C4 118.6(2) . . ? 
C8 C9 C3 111.68(16) . . ? 
C4 C9 C3 129.8(2) . . ? 
C2 C10 O2 118.2(2) . . ? 
C2 C10 C11 127.43(16) . . ? 
O2 C10 C11 114.23(18) . . ? 
C10 C11 C12 116.25(16) . . ? 
C15 C12 C13 108.92(19) . . ? 
C15 C12 C14 107.13(19) . . ? 
C13 C12 C14 108.27(17) . . ? 
C15 C12 C11 108.42(17) . . ? 
C13 C12 C11 112.42(18) . . ? 
C14 C12 C11 111.52(19) . . ? 
C12 C13 C18 110.01(19) . . ? 
C17 C14 C12 111.0(2) . . ? 
C12 C15 C16 111.03(19) . . ? 
C19 C16 C21 109.6(2) . . ? 
C19 C16 C15 109.3(2) . . ? 
C21 C16 C15 108.9(2) . . ? 
C20 C17 C14 111.2(2) . . ? 
C20 C17 C21 109.9(2) . . ? 
C14 C17 C21 108.3(2) . . ? 
C19 C18 C20 109.7(2) . . ? 
C19 C18 C13 110.2(2) . . ? 
C20 C18 C13 108.6(2) . . ? 
C18 C19 C16 110.3(2) . . ? 
C17 C20 C18 109.4(2) . . ? 
C16 C21 C17 108.7(2) . . ? 
 
_diffrn_measured_fraction_theta_max    0.752 
_diffrn_reflns_theta_full              66.65 
_diffrn_measured_fraction_theta_full   0.752 
_refine_diff_density_max    0.170 
_refine_diff_density_min   -0.184 
_refine_diff_density_rms    0.045 
